# Supplementary material for: SCANNER: a web platform for annotation, visualization and sharing of single cell RNA-seq data
Source: Database (Oxford). 2022 Jan 17;2022:baab086. doi: 10.1093/database/baab086 (PMC9246089; doi:10.1093/database/baab086)
Supplement: baab086_Supp [file baab086_supp.zip]

Archive with 1 entries (1 files):
- additional file 1_R1_clean ...docx
